# Supplementary material for: Engineering cyanobacteria as a new platform for producing taxol precursors directly from carbon dioxide
Source: Biotechnol Biofuels Bioprod. 2024 Jul 16;17:99. doi: 10.1186/s13068-024-02555-9 (PMC11253407; doi:10.1186/s13068-024-02555-9)
Supplement: Supplementary file 1 — Supplemantary Material 1. [file 13068_2024_2555_MOESM1_ESM.xlsx]

## Sheet: Sheet1
Categorized DEGs in Strain DIGT-P560.
Gene_ID	Symbol	Pathway_name	Description	log2(DIGT-P560/DIGT)	P-value
Energy metabolism
BAA10470	citH	Carbon fixation in photosynthetic organisms	tricarboxylic acid cycle	2.16121	1.74622e-06
BAA17609	gap1	Carbon fixation in photosynthetic organisms	glycolytic process	-1.89793	1.16504e-08
BAA17988	fbp1	Carbon fixation in photosynthetic organisms	fructose 1,6-bisphosphate 1-phosphatase activity	-1.18914	3.55065e-08
BAA18521	pgk	Carbon fixation in photosynthetic organisms	glycolytic process	1.55137	1.6809e-09
BAA18808	slr0453	Carbon fixation in photosynthetic organisms	Probable phosphoketolase，aldehyde-lyase activity	3.15279	2.73011e-09
BAA10092	accD	Carbon fixation pathways in prokaryotes	fatty acid biosynthetic process	-1.00596	4.46773e-05
BAA10668	ppsA	Carbon fixation pathways in prokaryotes	pyruvate metabolic process	6.00141	1.0881e-55
BAA17882	phaA	Carbon fixation pathways in prokaryotes	fatty acid metabolic process	1.21791	9.30204e-05
BAA17878	serA	Methane metabolism	L-serine biosynthetic process	-1.34742	1.65802e-07
BAA17164	frmA	Methane metabolism	zinc-containing alcohol dehydrogenase family. Class-III subfamily.	1.27478	0.00113093
BAA17163	fghA	Methane metabolism	S-formylglutathione hydrolase activity，Serine hydrolase involved in the detoxification of formaldehyde	1.56342	5.44462e-05
BAA17217	cofG	Methane metabolism	7,8-didemethyl-8-hydroxy-5-deazariboflavin synthase，iron ion binding	2.3143	5.50358e-17
BAA17908	comB	Methane metabolism	2-phosphosulfolactate phosphatase activity	-1.84896	0.000776309
BAA18853	arcC	Nitrogen metabolism	arginine metabolic process	2.68192	2.42676e-10
BAA10058	gcvT	Nitrogen metabolism	glycine decarboxylation via glycine cleavage system	4.03229	2.63441e-05
BAA10756	gdhA	Nitrogen metabolism	glutamate biosynthetic process	1.39656	3.774e-09
BAA16777	gltD	Nitrogen metabolism	L-glutamate biosynthetic process	1.47698	3.016e-08
BAA10271	icfA	Nitrogen metabolism	carbonic anhydrase	-1.45598	0.000146574
BAA17947	isiB	Nitrogen metabolism	FMN binding	1.5396	0.000501422
BAA10774	nifJ	Nitrogen metabolism	iron ion binding	4.86334	4.57101e-44
BAA17491	nrtB	Nitrogen metabolism	nitrate transmembrane transporter activity	-2.70093	0.0113269
BAA10806	nrtC	Nitrogen metabolism	nitrate transmembrane transporter activity	1.31116	2.24774e-05
BAD01784	sll5014	Nitrogen metabolism	endonuclease activity，mitochondrial inner membrane	3.05044	1.24392e-06
BAA18087	atpB	Oxidative phosphorylation	plasma membrane ATP synthesis coupled proton transport	-1.32511	2.031e-06
BAA16737	atpF	Oxidative phosphorylation	proton-transporting ATP synthase activity, rotational mechanism	1.06069	0.0087606
BAA16740	atpI	Oxidative phosphorylation	plasma membrane ATP synthesis coupled proton transport	-1.27907	3.44311e-05
BAA17288	ctaC	Oxidative phosphorylation	cytochrome-c oxidase activity	-1.17974	0.000132078
BAA17290	ctaE	Oxidative phosphorylation	cytochrome-c oxidase activity	-1.49779	0.0131502
BAA17186	cydB	Oxidative phosphorylation	plasma membrane	-1.55817	0.000501809
BAA17519	frdA	Oxidative phosphorylation	tricarboxylic acid cycle	3.38785	1.3784e-43
BAA10885	ndhA	Oxidative phosphorylation	thylakoid membrane	-1.82813	1.48255e-07
BAA18283	ndhC	Oxidative phosphorylation	thylakoid membrane	-1.40694	0.00140953
BAA10037	ndhD	Oxidative phosphorylation	ATP synthesis coupled electron transport	-1.49302	6.77497e-08
BAA16838	ndhD2	Oxidative phosphorylation	ATP synthesis coupled electron transport	-1.47294	0.00152621
BAA10882	ndhE	Oxidative phosphorylation	ATP synthesis coupled electron transport	-1.67342	0.00456422
BAA10884	ndhI	Oxidative phosphorylation	thylakoid membrane	-1.53174	0.00173283
BAA18284	ndhK	Oxidative phosphorylation	thylakoid membrane	-1.07554	0.00217699
BAA10660	ppk	Oxidative phosphorylation	ATP binding	1.41718	6.38013e-06
BAA18145	ndhN	Oxidative phosphorylation	NAD(P)H-quinone oxidoreductase subunit N	-1.06957	0.00334323
BAA10149	petB	Photosynthesis	thylakoid membrane	-1.27293	3.19738e-05
BAA17628	petC	Photosynthesis	ubiquinol-cytochrome-c reductase activity	-1.60726	0.000194261
BAA18263	petC	Photosynthesis	ubiquinol-cytochrome-c reductase activity	1.36242	3.08963e-08
BAA10150	petD	Photosynthesis	thylakoid membrane	-3.28384	9.05092e-13
BAA10227	petE	Photosynthesis	copper ion binding	1.87197	0.0111434
BAA17428	petF	Photosynthesis	2 iron, 2 sulfur cluster binding	-2.88216	3.28915e-12
BAA10197	petF	Photosynthesis	2 iron, 2 sulfur cluster binding	-2.40467	1.71147e-16
BAA18550	petF	Photosynthesis	2 iron, 2 sulfur cluster binding	3.57011	4.30819e-23
BAA18236	petG	Photosynthesis	thylakoid membrane	-2.19437	4.55563e-07
BAA17354	petJ	Photosynthesis	thylakoid lumen	-2.84597	1.45345e-08
BAA10763	petM	Photosynthesis	thylakoid membrane	-3.01563	0.0309817
BAA10036	psaC	Photosynthesis	photosystem I	-3.87737	1.69514e-14
BAA16688	psaD	Photosynthesis	photosystem I reaction center	-2.29616	8.30074e-08
BAA18383	psaE	Photosynthesis	photosystem I reaction center	-1.51273	9.35943e-07
BAA18108	psaF	Photosynthesis	photosystem I reaction center	-1.67838	6.27112e-09
BAA18107	psaJ	Photosynthesis	photosystem I	-2.43039	6.31962e-05
BAA18671	psaK	Photosynthesis	photosystem I	-1.06565	0.000459687
BAA16586	psbA2	Photosynthesis	plasma membrane-derived thylakoid photosystem II	-1.73605	0.000136619
BAA18230	psbA3	Photosynthesis	plasma membrane-derived thylakoid photosystem II	-1.77859	0.00012655
BAA10851	psbD2	Photosynthesis	plasma membrane-derived thylakoid photosystem II	-2.47125	4.11323e-07
BAA17092	psbE	Photosynthesis	plasma membrane-derived thylakoid photosystem II	-1.15741	0.00663926
BAA17093	psbF	Photosynthesis	plasma membrane-derived thylakoid photosystem II	-1.64769	0.00709892
BAA17629	psbH	Photosynthesis	plasma membrane-derived thylakoid photosystem II	-1.61947	3.86285e-10
BAA10085	psbI	Photosynthesis	plasma membrane-derived thylakoid photosystem II	-1.25297	0.000663757
BAA17094	psbL	Photosynthesis	plasma membrane-derived thylakoid photosystem II	-1.7008	4.53019e-05
BAA18474	psbO	Photosynthesis	plasma membrane-derived thylakoid photosystem II	-1.20158	3.00178e-07
BAA16847	psbU	Photosynthesis	plasma membrane-derived thylakoid photosystem II	1.63327	2.39674e-13
BAA18462	psbZ	Photosynthesis	plasma membrane-derived thylakoid photosystem II	1.03658	0.000175188
BAA17779	psb28	Photosynthesis	photosystem II oxygen evolving complex	3.2915	1.33406e-12
BAA17874	apcA	Photosynthesis - antenna proteins	phycobilisome	-1.66631	0.00016534
BAA17875	apcB	Photosynthesis - antenna proteins	phycobilisome	-2.30843	2.53895e-08
BAA16886	apcD	Photosynthesis - antenna proteins	phycobilisome	-1.18713	4.20192e-05
BAA18658	apcF	Photosynthesis - antenna proteins	phycobilisome	-2.14373	4.23399e-06
BAA17232	cpcB	Photosynthesis - antenna proteins	phycobilisome	-2.45585	1.18509e-22
BAA17230	cpcC	Photosynthesis - antenna proteins	phycobilisome	-1.32915	7.7189e-05
BAA17228	cpcD	Photosynthesis - antenna proteins	phycobilisome	-1.61739	0.00296558
BAA18378	slr1687	Photosynthesis - antenna proteins	phycobilisome	-4.34237	6.15626e-20
BAA16809	cysH	Sulfur metabolism	cysteine biosynthetic process	-1.60714	1.9116e-06
BAA10862	cysQ	Sulfur metabolism	inositol-1,4-bisphosphate 1-phosphatase activity	3.16689	9.9413e-32
BAA18335	met3	Sulfur metabolism	ATP binding	1.52264	0.00101714
BAA16869	sir	Sulfur metabolism	sulfite reductase (ferredoxin) activity	1.78065	2.54248e-07
Metabolism of cofactors and vitamins
BAA17907	fabZ	Biotin metabolism	fatty acid biosynthetic process	-1.38244	0.0209101
BAA10605	slr0523	Biotin metabolism	biotin biosynthetic process	-1.06867	3.20055e-06
BAA17036	envM	Biotin metabolism	fatty acid elongation	1.42116	1.3199e-07
BAA10102	fabG	Biotin metabolism	sphingolipid biosynthetic process	1.50175	0.0124883
BAA18090	fabF	Biotin metabolism	medium-chain fatty acid biosynthetic process	2.55735	5.45903e-05
BAA16831	birA	Biotin metabolism	ATP binding	3.55473	4.05411e-22
BAA10406	folE	Folate biosynthesis	tetrahydrofolate biosynthetic process	-2.26727	2.8454e-05
BAA18136	slr0821	Folate biosynthesis	putative sulfur carrier protein	-1.98677	4.28887e-08
BAA10584	slr0509	Folate biosynthesis	plasma membrane	-1.12266	0.00342918
BAA16751	folK	Folate biosynthesis	tetrahydrofolate biosynthetic process	1.01851	4.63064e-07
BAA18623	lipB	Lipoic acid metabolism	lipoate biosynthetic process	2.20418	6.87138e-22
BAA18530	nadK1	Nicotinate and nicotinamide metabolism	NADP biosynthetic process	-2.47419	4.4726e-06
BAA17480	sll1459	Nicotinate and nicotinamide metabolism	5-nucleotidase activity	-1.46884	2.06904e-06
BAA17540	pntB	Nicotinate and nicotinamide metabolism	NAD(P)+ transhydrogenase (AB-specific) activity	1.64116	1.33442e-07
BAA17536	pntA	Nicotinate and nicotinamide metabolism	NADPH regeneration	1.72091	3.61686e-09
BAA10693	nadM	Nicotinate and nicotinamide metabolism	NAD biosynthetic process	2.86035	3.21615e-07
BAA10694	slr0788	Nicotinate and nicotinamide metabolism	positive regulation of transcription from RNA polymerase II promoter	3.28778	1.74059e-10
BAA18685	nadA	Nicotinate and nicotinamide metabolism	NAD biosynthetic process	3.48527	2.35147e-15
BAA10270	purU	One carbon pool by folate	de novo IMP biosynthetic process	-1.10122	7.91221e-05
BAA10312	purN	One carbon pool by folate	de novo IMP biosynthetic process	1.21764	7.65035e-05
BAA17803	purT	One carbon pool by folate	de novo IMP biosynthetic process	1.72279	3.23949e-14
BAA10058	gcvT	One carbon pool by folate	glycine decarboxylation via glycine cleavage system	4.03229	2.63441e-05
BAA10537	kdtB	Pantothenate and CoA biosynthesis	coenzyme A biosynthetic process	-2.06011	1.37759e-08
BAA17615	slr0887	Pantothenate and CoA biosynthesis	leucine biosynthetic process	-1.18211	0.000348822
BAA10276	ilvN	Pantothenate and CoA biosynthesis	isoleucine biosynthetic process	-1.14901	0.000657665
BAA10873	slr0553	Pantothenate and CoA biosynthesis	coenzyme A biosynthetic process	-1.0104	0.0414961
BAA10813	panB	Pantothenate and CoA biosynthesis	pantothenate biosynthetic process	-1.0061	0.000344069
BAA17984	ilvB	Pantothenate and CoA biosynthesis	isoleucine biosynthetic process	1.4486	0.00562883
BAA10469	panD	Pantothenate and CoA biosynthesis	alanine biosynthetic process	1.66654	9.55655e-08
BAA18807	ilvD	Pantothenate and CoA biosynthesis	isoleucine biosynthetic process	2.22784	1.43224e-22
BAA17977	ilvG	Pantothenate and CoA biosynthesis	isoleucine biosynthetic process	2.72001	1.68784e-10
BAA17469	ssr2595	Porphyrin and chlorophyll metabolism	heme biosynthetic process	-5.64996	2.08365e-05
BAA17209	hliA	Porphyrin and chlorophyll metabolism	heme biosynthetic process	-3.12516	1.05982e-12
BAA17603	ssl1633	Porphyrin and chlorophyll metabolism	heme biosynthetic process	-2.80705	5.58039e-11
BAA16583	sll1214	Porphyrin and chlorophyll metabolism	light-independent chlorophyll biosynthetic process	-2.74687	0.00637484
BAA10114	chlB	Porphyrin and chlorophyll metabolism	light-independent chlorophyll biosynthetic process	-2.73833	4.49213e-07
BAA10457	bchE	Porphyrin and chlorophyll metabolism	light-independent chlorophyll biosynthetic process	-2.45734	0.0182515
BAA17166	chlI	Porphyrin and chlorophyll metabolism	ATP binding	-2.28292	3.86819e-06
BAA10812	chlM	Porphyrin and chlorophyll metabolism	light-independent chlorophyll biosynthetic process	-1.9288	7.67869e-10
BAA18339	sll1091	Porphyrin and chlorophyll metabolism	chlorophyll biosynthetic process	-1.87299	4.04314e-06
BAA17861	hisC	Porphyrin and chlorophyll metabolism	histidine biosynthetic process	-1.74061	7.57786e-09
BAA10703	merR	Porphyrin and chlorophyll metabolism	cobalamin biosynthetic process	-1.5773	1.02843e-07
BAA18220	AT103	Porphyrin and chlorophyll metabolism	light-independent chlorophyll biosynthetic process	-1.23933	0.00144098
BAA10429	gltX	Porphyrin and chlorophyll metabolism	glutamyl-tRNA aminoacylation	-1.23456	1.42928e-05
BAA16863	hemF	Porphyrin and chlorophyll metabolism	protoporphyrinogen IX biosynthetic process	-1.08395	0.00242431
BAA10824	hemE	Porphyrin and chlorophyll metabolism	protoporphyrinogen IX biosynthetic process	-1.00691	0.00160655
BAA17272	hemN	Porphyrin and chlorophyll metabolism	coproporphyrinogen oxidase activity	1.26981	2.2143e-06
BAA18218	hemN	Porphyrin and chlorophyll metabolism	protoporphyrinogen IX biosynthetic process	1.28555	0.00388598
BAA17457	hisC	Porphyrin and chlorophyll metabolism	cobalamin biosynthetic process	1.31408	7.59551e-06
BAA16787	chlD	Porphyrin and chlorophyll metabolism	ATP binding	1.33102	3.62454e-06
BAA18746	chlN	Porphyrin and chlorophyll metabolism	light-independent chlorophyll biosynthetic process	1.53986	1.78419e-05
BAA10717	merR	Porphyrin and chlorophyll metabolism	aliphatic nitrilase activity	1.63721	0.000111897
BAA10394	cysG	Porphyrin and chlorophyll metabolism	siroheme biosynthetic process	1.65897	1.93304e-10
BAA18576	cbiB	Porphyrin and chlorophyll metabolism	cobalamin-transporting ATPase activity	1.69281	1.37751e-08
BAA10733	merR	Porphyrin and chlorophyll metabolism	transcription factor activity, sequence-specific DNA binding	2.04866	3.2816e-15
BAA16718	slr0252	Porphyrin and chlorophyll metabolism	precorrin-6A reductase activity	3.0727	6.56011e-37
BAA17782	slr1742	Porphyrin and chlorophyll metabolism	cobalamin-transporting ATPase activity	4.01604	1.30602e-40
BAA17164	sll0990	Retinol metabolism	ethanol oxidation	1.27478	0.00113093
BAA17567	ribH	Riboflavin metabolism	riboflavin biosynthetic process	-1.37255	0.000118776
BAA17696	slr1882	Riboflavin metabolism	FMN biosynthetic process	3.23538	6.59203e-22
BAD01789	ssr5019	Thiamine metabolism	cysteine metabolic process	-3.15607	0.00908277
BAA10545	nifS	Thiamine metabolism	cysteine metabolic process	-2.85488	1.2737e-10
BAA10656	thiC	Thiamine metabolism	thiamine biosynthetic process	-1.57982	1.84022e-07
BAA16912	slr1618	Ubiquinone and other terpenoid-quinone biosynthesis	3-demethylubiquinone-9 3-O-methyltransferase activity	-3.45164	0.00251672
BAA10249	menC	Ubiquinone and other terpenoid-quinone biosynthesis	menaquinone biosynthetic process	1.00425	0.000703275
BAA16758	ubiX	Ubiquinone and other terpenoid-quinone biosynthesis	carboxy-lyase activity	1.12759	0.00727446
BAA10322	menE	Ubiquinone and other terpenoid-quinone biosynthesis	ATP binding	1.31658	2.2338e-09
BAA17535	menB	Ubiquinone and other terpenoid-quinone biosynthesis	menaquinone biosynthetic process	2.04897	5.26856e-12
BAA17758	thrC	Vitamin B6 metabolism	threonine biosynthetic process	1.40569	4.65793e-05
BAA18005	slr1503	Vitamin B6 metabolism	pentose-phosphate shunt	2.16524	6.96489e-08
Translation
BAA17167	tyrS	Aminoacyl-tRNA biosynthesis	tyrosyl-tRNA aminoacylation	-3.71645	0.000875882
BAA17170	tyrS	Aminoacyl-tRNA biosynthesis	tyrosyl-tRNA aminoacylation	-3.11116	0.0064282
BAA10844	asnS	Aminoacyl-tRNA biosynthesis	asparaginyl-tRNA aminoacylation	-2.00429	8.45168e-09
BAA17598	slr0877	Aminoacyl-tRNA biosynthesis	ATP binding	-1.83213	2.49371e-13
BAA10328	pheS	Aminoacyl-tRNA biosynthesis	phenylalanyl-tRNA aminoacylation	-1.55251	0.000181076
BAA17700	trpS	Aminoacyl-tRNA biosynthesis	tryptophanyl-tRNA aminoacylation	-1.50353	0.000273787
BAA10219	glyS	Aminoacyl-tRNA biosynthesis	glycyl-tRNA aminoacylation	-1.48627	3.19456e-05
BAA17227	serS	Aminoacyl-tRNA biosynthesis	selenocysteine biosynthetic process	-1.35765	0.00587714
BAA17545	ileS	Aminoacyl-tRNA biosynthesis	isoleucyl-tRNA aminoacylation	-1.31469	1.07906e-05
BAA10429	gltX	Aminoacyl-tRNA biosynthesis	glutamyl-tRNA aminoacylation	-1.23456	1.42928e-05
BAA17910	aspS	Aminoacyl-tRNA biosynthesis	aspartyl-tRNA aminoacylation	-1.08533	0.0014742
BAA10881	valS	Aminoacyl-tRNA biosynthesis	aminoacyl-tRNA editing activity	-1.00422	9.18384e-08
BAA17422	rpl19	Ribosome	translation	-3.37513	0.00207034
BAA17317	sll1824	Ribosome	translation	-2.82452	3.92292e-19
BAA10121	rpl20	Ribosome	ribosomal large subunit assembly	-2.56604	3.18699e-06
BAA16882	rps15	Ribosome	translation	-2.47147	0.0308715
BAA17320	rpl31	Ribosome	translation	-2.32839	2.74507e-06
BAA17419	rpl11	Ribosome	translation	-2.14584	1.73234e-15
BAA16866	rpl28	Ribosome	translation	-2.00859	1.04357e-05
BAA17034	rps32	Ribosome	large ribosomal subunit	-1.99543	0.00530078
BAA17417	rpl10	Ribosome	translation	-1.97507	4.11761e-08
BAA17345	rps19	Ribosome	small ribosomal subunit	-1.95346	0.00738953
BAA10508	rpl33	Ribosome	translation	-1.92622	0.00196139
BAA18323	rps7	Ribosome	small ribosomal subunit	-1.90543	1.39281e-05
BAA18508	rps16	Ribosome	translation	-1.89158	0.000662957
BAA18324	rps12	Ribosome	small ribosomal subunit	-1.86834	5.29086e-07
BAA17367	rps20	Ribosome	translation	-1.8522	0.00956237
BAA17326	rps11	Ribosome	translation	-1.78042	1.91779e-10
BAA17416	rpl12	Ribosome	translation	-1.738	1.47904e-06
BAA18228	rps1	Ribosome	translation	-1.71773	0.000280995
BAA17327	rps13	Ribosome	translation	-1.67492	0.00106121
BAA17681	rps6	Ribosome	translation	-1.6548	6.31063e-05
BAA17418	rpl1	Ribosome	large ribosomal subunit	-1.61286	1.32654e-08
BAA18147	rps2	Ribosome	small ribosomal subunit	-1.59314	3.06621e-13
BAA10509	rps18	Ribosome	translation	-1.57559	0.000308001
BAA18241	rpl34	Ribosome	translation	-1.48274	7.02375e-05
BAA10122	rpl35	Ribosome	translation	-1.45001	0.0404692
BAA17336	rps8	Ribosome	translation	-1.274	0.0245836
BAA10344	rps14	Ribosome	translation	-1.14943	0.00651621
BAA18360	rpl21	Ribosome	translation	-1.10584	0.0203095
BAA17339	rpl14	Ribosome	large ribosomal subunit	1.09296	0.00216088
BAA18173	rpl9	Ribosome	translation	1.50698	0.000878385
BAA10304	rps4	Ribosome	small ribosomal subunit	1.60614	0.000787059
BAA17223	sll1582	RNA transport	nuclear-transcribed mRNA catabolic process, nonsense-mediated decay	-4.05477	0.0012412
Amino acid metabolism
BAA17318	purA	Alanine, aspartate and glutamate metabolism	de novo AMP biosynthetic process	-1.99848	1.99938e-10
BAA10205	aspC	Alanine, aspartate and glutamate metabolism	lysine biosynthetic process via diaminopimelate, diaminopimelate-aminotransferase pathway	-1.0371	2.06802e-06
BAA10796	aspC	Alanine, aspartate and glutamate metabolism	L-phenylalanine:2-oxoglutarate aminotransferase activity	1.29481	7.41683e-11
BAA16777	gltD	Alanine, aspartate and glutamate metabolism	L-glutamate biosynthetic process	1.47698	3.016e-08
BAA17850	ureA	Arginine and proline metabolism	nickel cation binding	-3.65877	1.38302e-05
BAA18154	slr1340	Arginine and proline metabolism	putrescine catabolic process	-3.16717	0.00846706
BAA17602	napC	Arginine and proline metabolism	nor-spermidine biosynthetic process	-2.42519	6.53133e-09
BAA18483	ureB	Arginine and proline metabolism	urea catabolic process	-2.42037	8.34205e-07
BAA17298	speB	Arginine and proline metabolism	putrescine biosynthetic process	-1.96165	2.58178e-12
BAA17284	argH	Arginine and proline metabolism	arginine biosynthetic process via ornithine	-1.27081	0.000364063
BAA10632	eda	Arginine and proline metabolism	4-hydroxy-2-oxoglutarate aldolase activity	1.38829	0.000838178
BAA10756	gdhA	Arginine and proline metabolism	glutamate biosynthetic process	1.39656	3.774e-09
BAA16710	sll0228	Arginine and proline metabolism	putrescine biosynthetic process	1.43019	5.15768e-08
BAA18853	arcC	Arginine and proline metabolism	arginine metabolic process	2.68192	2.42676e-10
BAA18208	argJ	Arginine and proline metabolism	arginine biosynthetic process	4.31879	3.5366e-40
BAA18683	speA	Arginine and proline metabolism	arginine catabolic process	4.64284	1.08248e-81
BAA17878	serA	Glycine, serine and threonine metabolism	L-serine biosynthetic process	-1.34742	1.65802e-07
BAA16755	phdD	Glycine, serine and threonine metabolism	glycolytic process	-1.29396	0.000535623
BAA17758	thrC	Glycine, serine and threonine metabolism	threonine biosynthetic process	1.40569	4.65793e-05
BAA17691	thrB	Glycine, serine and threonine metabolism	threonine biosynthetic process	1.85499	1.78078e-17
BAA17882	thl	Lysine degradation	fatty acid metabolic process	1.21791	9.30204e-05
BAA10058	gcvT	Glycine, serine and threonine metabolism	glycine decarboxylation via glycine cleavage system	4.03229	2.63441e-05
BAA17861	hisC	Histidine metabolism	histidine biosynthetic process	-1.74061	7.57786e-09
BAA10855	hisG	Histidine metabolism	histidine biosynthetic process	-1.0195	0.000477994
BAA17457	hisC	Histidine metabolism	cobalamin biosynthetic process	1.31408	7.59551e-06
BAA18192	hisF	Histidine metabolism	histidine biosynthetic process	1.62642	8.24895e-07
BAA17080	hisD	Histidine metabolism	histidine biosynthetic process	2.30783	3.12589e-05
BAA18171	murF	Lysine biosynthesis	peptidoglycan biosynthetic process	-1.01571	0.000252808
BAA16875	sll0938	Lysine biosynthesis	lysine biosynthetic process via diaminopimelate, diaminopimelate-aminotransferase pathway	1.62691	3.91262e-07
BAA18785	dapF	Lysine biosynthesis	lysine biosynthetic process via diaminopimelate	1.69804	5.58078e-11
BAA10564	slr0091	Phenylalanine metabolism	aldehyde dehydrogenase [NAD(P)+] activity	-1.64317	0.0235443
BAA16811	aroK	Phenylalanine, tyrosine and tryptophan biosynthesis	aromatic amino acid family biosynthetic process	-1.42045	0.000728077
BAA16823	pheA	Phenylalanine, tyrosine and tryptophan biosynthesis	L-phenylalanine biosynthetic process	1.45946	9.72234e-10
BAA10863	trpC	Phenylalanine, tyrosine and tryptophan biosynthesis	tryptophan biosynthetic process	2.0468	1.89706e-08
BAA17975	katG	Tryptophan metabolism	catalase activity	1.4123	8.82234e-07
BAA10090	gabD	Tyrosine metabolism	gamma-aminobutyric acid catabolic process	1.11715	0.0420782
BAA17164	sll0990	Tyrosine metabolism	ethanol oxidation	1.27478	0.00113093
BAA10276	ilvN	Valine, leucine and isoleucine biosynthesis	isoleucine biosynthetic process	-1.14901	0.000657665
BAA17984	ilvB	Valine, leucine and isoleucine biosynthesis	isoleucine biosynthetic process	1.4486	0.00562883
BAA18363	leuA	Valine, leucine and isoleucine biosynthesis	leucine biosynthetic process	1.98376	7.07435e-06
BAA18807	ilvD	Valine, leucine and isoleucine biosynthesis	isoleucine biosynthetic process	2.22784	1.43224e-22
BAA17977	ilvG	Valine, leucine and isoleucine biosynthesis	isoleucine biosynthetic process	2.72001	1.68784e-10
BAA10233	mmsB	Valine, leucine and isoleucine degradation	pentose-phosphate shunt	-1.63958	0.0110062
BAA17615	slr0887	Valine, leucine and isoleucine degradation	leucine biosynthetic process	-1.18211	0.000348822
BAA17882	thl	Valine, leucine and isoleucine degradation	fatty acid metabolic process	1.21791	9.30204e-05
Carbohydrate metabolism
BAA18379	cugP	Amino sugar and nucleotide sugar metabolism	UTP--glucose-1-phosphate uridylyltransferase. Catalyzes the formation of UDP-glucose, from UTP and glucose 1-phosphate. Is highly specific since it cannot use other NTPs such as dTTP, CTP, ATP, and GTP, and other sugar-1P such as GlcNAc-1P, Gal-1P, and Man-1P, as substrates. Has probably a central and essential role as the substrate supplier for galactolipid synthesis; galactolipids are major con…	-2.90598	7.40723e-17
BAA10323	rfbM	Amino sugar and nucleotide sugar metabolism	alginic acid biosynthetic process	-2.3357	5.0043e-06
BAA18100	slr1334	Amino sugar and nucleotide sugar metabolism	phosphoglucosamine mutase activity	-1.94859	2.26689e-05
BAA16585	rfbD	Amino sugar and nucleotide sugar metabolism	O antigen biosynthetic process	-1.82857	0.00400561
BAA18210	slr1975	Amino sugar and nucleotide sugar metabolism	N-acetylneuraminate catabolic process	-1.41923	1.44967e-05
BAA17213	slr1395	Amino sugar and nucleotide sugar metabolism	ATP binding	-1.33203	0.0273559
BAA10506	slr0583	Amino sugar and nucleotide sugar metabolism	L-fucose biosynthetic process	1.10066	1.58069e-05
BAA17625	murQ	Amino sugar and nucleotide sugar metabolism	N-acetylmuramic acid catabolic process	1.10678	3.7015e-08
BAA17693	glmM	Amino sugar and nucleotide sugar metabolism	phosphoglucosamine mutase activity. The enzyme is involved in the pathway for bacterial cell-wall peptidoglycan and lipopolysaccharide biosyntheses, being an essential step in the pathway for UDP-N-acetylglucosamine biosynthesis. The enzyme from Escherichia coli is activated by phosphorylation and can be autophosphorylated in vitro by alpha-D-glucosamine 1,6-bisphosphate, which is an intermediate…	1.82719	7.00905e-07
BAA17882	phaA	Butanoate metabolism	fatty acid metabolic process	1.21791	9.30204e-05
BAA10102	fabG	Butanoate metabolism	sphingolipid biosynthetic process	1.50175	0.0124883
BAA10276	ilvN	C5-Branched dibasic acid metabolism	isoleucine biosynthetic process	-1.14901	0.000657665
BAA17977	ilvG	C5-Branched dibasic acid metabolism	isoleucine biosynthetic process	2.72001	1.68784e-10
BAA10090	SSADH	Citrate cycle (TCA cycle)	gamma-aminobutyric acid catabolic process	1.11715	0.0420782
BAA17984	2-OGDC	Citrate cycle (TCA cycle)	isoleucine biosynthetic process	1.4486	0.00562883
BAA10262	gltA	Citrate cycle (TCA cycle)	tricarboxylic acid cycle	1.72159	3.88036e-08
BAA10470	citH	Citrate cycle (TCA cycle)	tricarboxylic acid cycle	2.16121	1.74622e-06
BAA17519	sdhA	Citrate cycle (TCA cycle)	tricarboxylic acid cycle	3.38785	1.3784e-43
BAA17408	manA	Fructose and mannose metabolism	lipopolysaccharide biosynthetic process	-1.06145	0.0449905
BAA16584	sll1213	Fructose and mannose metabolism	L-fucose biosynthetic process	-1.01605	0.0166289
BAA17609	gap1	Glycolysis / Gluconeogenesis	glycolytic process	-1.89793	1.16504e-08
BAA10564	slr0091	Glycolysis / Gluconeogenesis	aldehyde dehydrogenase [NAD(P)+] activity	-1.64317	0.0235443
BAA16755	phdD,pdhD	Glycolysis / Gluconeogenesis	glycolytic process	-1.29396	0.000535623
BAA17988	glpX, fbp1	Glycolysis / Gluconeogenesis	fructose 1,6-bisphosphate 1-phosphatase activity	-1.18914	3.55065e-08
BAA17164	frmA	Glycolysis / Gluconeogenesis	ethanol oxidation	1.27478	0.00113093
BAA18521	pgk	Glycolysis / Gluconeogenesis	glycolytic process	1.55137	1.6809e-09
BAA18815	slr0458	Glyoxylate and dicarboxylate metabolism	glycolate biosynthetic process	-1.24101	0.00394118
BAA17600	gcvH	Glyoxylate and dicarboxylate metabolism	glycine decarboxylation via glycine cleavage system	-1.16251	0.0123334
BAA10270	purU	Glyoxylate and dicarboxylate metabolism	de novo IMP biosynthetic process	-1.10122	7.91221e-05
BAA10256	glcD	Glyoxylate and dicarboxylate metabolism	glycolate oxidase activity	1.25344	3.26609e-05
BAA17060	slr1762	Glyoxylate and dicarboxylate metabolism	glycolate biosynthetic process	2.21354	1.85025e-11
BAA17984	ilvB	C5-Branched dibasic acid metabolism	isoleucine biosynthetic process	1.4486	0.00562883
BAA10862	cysQ	Inositol phosphate metabolism	inositol-1,4-bisphosphate 1-phosphatase activity	3.16689	9.9413e-32
BAA18629	slr1420	Pentose and glucuronate interconversions	xylulokinase activity	-1.74811	0.000127644
BAA18726	devB	Pentose phosphate pathway	pentose-phosphate shunt	1.30246	2.07577e-05
BAA10632	eda	Pentose phosphate pathway	4-hydroxy-2-oxoglutarate aldolase activity	1.38829	0.000838178
BAA18808	slr0453	Pentose phosphate pathway	aldehyde-lyase activity	3.15279	2.73011e-09
BAA10092	accD	Pyruvate metabolism	fatty acid biosynthetic process	-1.00596	4.46773e-05
BAA18363	leuA	Pyruvate metabolism	leucine biosynthetic process	1.98376	7.07435e-06
BAA10668	ppsA	Pyruvate metabolism	pyruvate metabolic process	6.00141	1.0881e-55
BAA18743	sll0735	Starch and sucrose metabolism	glycogen biosynthetic process	-2.38077	0.00099549
BAA18822	agp	Starch and sucrose metabolism	glycogen biosynthetic process	-1.33717	2.53744e-05
BAA16849	slr1299	Starch and sucrose metabolism	UDP-glucuronate biosynthetic process	-1.30028	0.000278415
BAA10073	glgB	Starch and sucrose metabolism	glycogen biosynthetic process	-1.26834	6.07151e-07
BAA10782	sps	Starch and sucrose metabolism	sucrose biosynthetic process	1.83024	2.10977e-08
Signal transduction
BAA17609	gap1	HIF-1 signaling pathway	glycolytic process	-1.89793	1.16504e-08
BAA10279	dgkA	Phosphatidylinositol signaling system	ATP binding	-1.77888	2.22466e-16
BAA10862	cysQ	Phosphatidylinositol signaling system	inositol-1,4-bisphosphate 1-phosphatase activity	3.16689	9.9413e-32
BAD01775	slr5005	PI3K-Akt signaling pathway	positive regulation of peptidyl-tyrosine phosphorylation	1.03702	0.0035787
BAA17103	divK	Two-component system	regulation of transcription, DNA-templated	-2.67006	5.13288e-07
BAA17186	cydB	Two-component system	plasma membrane	-1.55817	0.000501809
BAA10652	slr0115	Two-component system	regulation of transcription, DNA-templated	-1.45401	9.49732e-05
BAA16714	sll0224	Two-component system	amino acid transport	-1.25431	8.57244e-05
BAA10035	ssl0564	Two-component system	transcription factor activity, sequence-specific DNA binding	-1.22888	0.0205828
BAA17688	sll1762	Two-component system	amino acid transport	-1.18803	0.000653852
BAA10584	slr0509	Two-component system	plasma membrane	-1.12266	0.00342918
BAA17801	dnaA	Two-component system	DNA replication initiation	1.10209	9.33863e-06
BAA18197	slr1969	Two-component system	phosphorelay sensor kinase activity	1.14853	0.00243643
BAA18382	sll1555	Two-component system	phosphorelay sensor kinase activity	1.17593	0.00370859
BAA10647	sll0094	Two-component system	phosphorelay sensor kinase activity	1.1845	0.00128809
BAA17882	thl	Two-component system	fatty acid metabolic process	1.21791	9.30204e-05
BAA10022	slr0322	Two-component system	phosphorelay sensor kinase activity	1.25979	2.2236e-05
BAA18562	sll0142	Two-component system	plasma membrane	1.35359	0.0025385
BAA17199	pilJ	Two-component system	protein-chromophore linkage	1.40732	2.13709e-06
BAA18169	desA	Two-component system	unsaturated fatty acid biosynthetic process	1.48874	8.97827e-08
BAA10427	sll0180	Two-component system	plasma membrane	1.59044	3.9417e-08
BAA10786	tar	Two-component system	protein-chromophore linkage	1.68067	0.000431545
BAA10720	sll0782	Two-component system	transcription factor activity, sequence-specific DNA binding	1.90804	2.71233e-10
BAA17772	sll1624	Two-component system	regulation of transcription, DNA-templated	1.95362	5.5003e-08
BAA10787	sll0041	Two-component system	protein-chromophore linkage	2.00409	1.54619e-08
BAA10821	slr0533	Two-component system	phosphorelay sensor kinase activity	2.18227	6.4106e-07
BAA10307	phy	Two-component system	phosphorelay sensor kinase activity	2.91102	4.97477e-13
BAD01784	sll5014	Two-component system	mitochondrial inner membrane	3.05044	1.24392e-06
BAA10697	sll0798	Two-component system	phosphorelay sensor kinase activity	3.30435	1.20257e-10
BAA10308	slr0474	Two-component system	regulation of transcription, DNA-templated	3.41414	1.91421e-21
BAA10504	sll0540	Two-component system	phosphate ion transport	3.85256	7.11732e-22
BAA17917	mntB	Two-component system	ATPase activity, coupled to transmembrane movement of substances	4.55222	1.57142e-88
BAA17918	mntA	Two-component system	ATP binding	6.51634	1.03649e-91
Membrane transport
BAA17491	nrtB	ABC transporters	nitrate transmembrane transporter activity	-2.70093	0.0113269
BAA17584	glnH/glnP	ABC transporters	amino acid transport	-2.24691	1.08986e-08
BAA10337	pstB	ABC transporters	ATPase-coupled phosphate ion transmembrane transporter activity	-1.97464	0.000523248
BAA10398	braG or livF	ABC transporters	ATP binding	-1.88899	4.71438e-09
BAA18741	ggtA	ABC transporters	maltose-transporting ATPase activity	-1.38081	0.00568827
BAA16714	sll0224	ABC transporters	amino acid transport	-1.25431	8.57244e-05
BAA17688	sll1762	ABC transporters	amino acid transport	-1.18803	0.000653852
BAA18487	amiC	ABC transporters	amino acid transport	-1.14306	7.52304e-07
BAA17381	livH	ABC transporters	High-affinity branched-chain amino acid transport protein	-1.00467	7.33769e-07
BAA10364	sll0606	ABC transporters	amino acid transport	1.00636	0.0181566
BAA18317	glnH	ABC transporters	amino acid transport	1.03835	0.000258271
BAA17838	pstC	ABC transporters	inorganic phosphate transmembrane transporter activity	1.06763	0.000437579
BAA16591	fecD	ABC transporters	iron ion homeostasis	1.2145	0.000568842
BAA10806	nrtC	ABC transporters	nitrate transmembrane transporter activity	1.31116	2.24774e-05
BAA16842	sufA	ABC transporters	iron ion homeostasis	1.34698	1.60237e-05
BAA10803	cmpA	ABC transporters	plasma membrane	1.37021	0.0167607
BAA18858	slr0594	ABC transporters	ATP binding	1.38379	1.69472e-08
BAA10818	slr0530	ABC transporters	carbohydrate transport	1.47738	0.00315795
BAA17964	sll0237	ABC transporters	extracellular solute-binding protein	1.49333	8.18346e-08
BAA18556	sll0146	ABC transporters	amino acid transport	1.61214	1.59773e-09
BAA17695	livF	ABC transporters	ATP binding	1.91369	1.30664e-08
BAA10807	nrtD	ABC transporters	nitrate transmembrane transporter activity	1.9167	2.60061e-08
BAA17508	malK	ABC transporters	glycerol-3-phosphate-transporting ATPase activity	2.04722	1.62718e-12
BAA10504	sll0540	ABC transporters	phosphate ion transport	3.85256	7.11732e-22
BAA17917	mntB	ABC transporters	ATPase activity, coupled to transmembrane movement of substances	4.55222	1.57142e-88
BAA17918	mntA	ABC transporters	ATP binding	6.51634	1.03649e-91
BAA18656	slr1456	Bacterial secretion system	protein secretion by the type II secretion system	-4.47717	0.0347758
BAA17421	secE	Bacterial secretion system	P-P-bond-hydrolysis-driven protein transmembrane transporter activity	-2.88662	7.2878e-14
BAA17475	ssl2823	Bacterial secretion system	protein transmembrane transporter activity	-1.33991	0.00324712
BAA10232	ycf43	Bacterial secretion system	protein transport	-1.27697	0.000673058
BAA18244	slr1471	Bacterial secretion system	protein insertion into membrane	1.3513	3.99864e-08
Nucleotide metabolism
BAA17850	ureA	Purine metabolism	nickel cation binding	-3.65877	1.38302e-05
BAA18330	slr1161	Purine metabolism	guanine catabolic process	-3.39631	7.86001e-05
BAA17242	dnaE	Purine metabolism	3-5 exonuclease activity	-2.44384	7.34025e-06
BAA18483	ureB	Purine metabolism	urea catabolic process	-2.42037	8.34205e-07
BAA18446	ssl2982	Purine metabolism	transcription, DNA-templated	-2.03872	1.99713e-12
BAA17330	adk	Purine metabolism	AMP salvage	-2.01238	2.60388e-07
BAA17318	purA	Purine metabolism	de novo AMP biosynthetic process	-1.99848	1.99938e-10
BAA18001	apt	Purine metabolism	AMP salvage	-1.65771	0.0030828
BAA17480	sll1459	Purine metabolism	5-nucleotidase activity	-1.46884	2.06904e-06
BAA10210	guaA	Purine metabolism	GMP biosynthetic process	-1.26601	3.27909e-09
BAA17325	rpoA	Purine metabolism	transcription, DNA-templated	-1.25916	6.68414e-08
BAA18326	purD	Purine metabolism	de novo IMP biosynthetic process	-1.22997	0.000151002
BAA18870	dnaE	Purine metabolism	3-5 exonuclease activity	-1.02301	0.000418269
BAA18078	spoT	Purine metabolism	guanosine tetraphosphate biosynthetic process	1.0185	0.000134609
BAA10300	sll0051	Purine metabolism	guanine catabolic process	1.1271	0.00230655
BAA10312	purN	Purine metabolism	de novo IMP biosynthetic process	1.21764	7.65035e-05
BAA17365	rpoB	Purine metabolism	transcription, DNA-templated	1.28252	0.00463934
BAA16871	dnaN	Purine metabolism	3-5 exonuclease activity	1.32695	7.1214e-09
BAA18335	met3	Purine metabolism	ATP binding	1.52264	0.00101714
BAA17364	rpoC2	Purine metabolism	transcription, DNA-templated	1.64267	0.000207378
BAA10835	slr0541	Purine metabolism	glutamine metabolic process	1.67099	9.22022e-08
BAA17803	purT	Purine metabolism	de novo IMP biosynthetic process	1.72279	3.23949e-14
BAA10598	slr0519	Purine metabolism	ligase activity, forming carbon-nitrogen bonds	2.11496	1.14176e-10
BAA18853	arcC	Purine metabolism	arginine metabolic process	2.68192	2.42676e-10
BAA10599	purL	Purine metabolism	de novo IMP biosynthetic process	3.55407	1.3777e-38
BAA18844	purK	Purine metabolism	de novo IMP biosynthetic process	4.23264	6.41333e-43
BAA18149	sll1258	Pyrimidine metabolism	dUMP biosynthetic process	-2.11676	3.13658e-05
BAA10099	slr0379	Pyrimidine metabolism	dTTP biosynthetic process	-1.42563	0.00144967
BAA10077	umpS	Pyrimidine metabolism	de novo UMP biosynthetic process	1.19027	2.06261e-06
Replication and repair
BAA18229	dnaG	DNA replication	DNA primase activity	-3.45298	5.34792e-07
BAA17242	dnaE	DNA replication	3-5 exonuclease activity	-2.44384	7.34025e-06
BAA10849	ssb	DNA replication	DNA repair	-2.02727	4.93875e-12
BAA10553	rnhA	DNA replication	RNA-DNA hybrid ribonuclease activity	-1.39805	8.31945e-06
BAA18870	dnaE	DNA replication	3-5 exonuclease activity	-1.02301	0.000418269
BAA16871	dnaN	DNA replication	3-5 exonuclease activity	1.32695	7.1214e-09
BAA16659	rhnB	DNA replication	RNA-DNA hybrid ribonuclease activity	1.75366	6.59898e-06
BAA10207	recG	Homologous recombination	ATP-dependent DNA helicase activity	-1.22954	8.33848e-05
BAD02008	sll7106	Homologous recombination	ATP binding	1.00236	0.00147133
BAA17594	ruvA	Homologous recombination	four-way junction helicase activity	1.55478	3.48713e-06
BAA17572	recF	Homologous recombination	ATP binding	1.94325	6.98765e-10
BAA10861	ruvC	Homologous recombination	crossover junction endodeoxyribonuclease activity	4.6073	5.5131e-78
BAA17728	mbpA	Mismatch repair	site-specific DNA-methyltransferase (adenine-specific) activity	-3.21627	5.92248e-07
BAA17670	mutS	Mismatch repair	DNA-dependent DNA replication maintenance of fidelity	-1.31085	3.57075e-07
BAA17380	mutL	Mismatch repair	mismatch repair	1.29298	9.0534e-11
BAA10395	mfd	Nucleotide excision repair	ATP-dependent helicase activity	5.58941	2.20716e-53
Folding, sorting and degradation
BAA17421	secE	Protein export	P-P-bond-hydrolysis-driven protein transmembrane transporter activity	-2.88662	7.2878e-14
BAA17475	ssl2823	Protein export	protein transmembrane transporter activity	-1.33991	0.00324712
BAA10232	ycf43	Protein export	protein transport	-1.27697	0.000673058
BAA18244	slr1471	Protein export	protein insertion into membrane	1.3513	3.99864e-08
BAA16662	lepB	Protein export	serine-type peptidase activity	2.32005	2.52224e-13
BAA16996	hsp17	Protein processing in endoplasmic reticulum	sporulation resulting in formation of a cellular spore	3.90497	4.01771e-16
BAA10556	deaD	RNA degradation	regulation of transcription, DNA-templated	-1.37749	0.00284062
BAA10240	groEL-2	RNA degradation	ATP binding	-1.06292	5.67256e-05
BAA10059	dnaK	RNA degradation	ATP binding	1.03967	0.0373825
BAA10871	slr0551	RNA degradation	endonuclease activity	1.24803	0.0033557
BAA10660	ppk	RNA degradation	ATP binding	1.41718	6.38013e-06
BAA16658	rne	RNA degradation	ribonuclease activity	1.52517	5.24881e-06
BAD01789	ssr5019	Sulfur relay system	cysteine metabolic process	-3.15607	0.00908277
BAA10545	nifS	Sulfur relay system	cysteine metabolic process	-2.85488	1.2737e-10
BAA18136	slr0821	Sulfur relay system	putative sulfur carrier protein	-1.98677	4.28887e-08
BAA17807	sll0844	Sulfur relay system	tRNA modification	1.45882	0.00105587
Lipid metabolism
BAA18169	desA	Biosynthesis of unsaturated fatty acids	unsaturated fatty acid biosynthetic process	1.48874	8.97827e-08
BAA17907	fabZ	Fatty acid biosynthesis	fatty acid biosynthetic process	-1.38244	0.0209101
BAA10092	accD	Fatty acid biosynthesis	fatty acid biosynthetic process	-1.00596	4.46773e-05
BAA17036	envM	Fatty acid biosynthesis	fatty acid elongation	1.42116	1.3199e-07
BAA10102	fabG	Fatty acid biosynthesis	sphingolipid biosynthetic process	1.50175	0.0124883
BAA18090	fabF	Fatty acid biosynthesis	medium-chain fatty acid biosynthetic process	2.55735	5.45903e-05
BAA17882	thl	Fatty acid metabolism	fatty acid metabolic process	1.21791	9.30204e-05
BAA17164	sll0990	Fatty acid metabolism	ethanol oxidation	1.27478	0.00113093
BAA18340	gldA	Glycerolipid metabolism	oxidoreductase activity, acting on CH-OH group of donors	1.49023	1.20159e-07
BAA10279	dgkA	Glycerophospholipid metabolism	ATP binding	-1.77888	2.22466e-16
BAA18017	plsX	Glycerophospholipid metabolism	fatty acid biosynthetic process	-1.29687	6.70417e-05
BAA18602	plsC	Glycerophospholipid metabolism	phosphatidic acid biosynthetic process	1.01213	5.43752e-05
BAA17053	gpsA	Glycerophospholipid metabolism	glycerol-3-phosphate catabolic process	1.02007	4.45592e-06
BAA10581	sll0482	Glycerophospholipid metabolism	chloroplast	1.42062	3.4504e-06
